# Supplementary material for: Effect of Disturbance on Population Structure and Regeneration of Abies fargesii var. faxoniana (Rehder & E.H.Wilson): Mild Disturbance Promotes Growth, Severe Disturbance Leads to Decline
Source: Ecol Evol. 2026 Jul 14;16(7):e73942. doi: 10.1002/ece3.73942 (PMC13370101; doi:10.1002/ece3.73942)
Supplement: Supplementary file 1 — Data S1: ece373942‐sup‐0001‐DataS1.xlsx. [file ECE3-16-e73942-s001.xlsx]

## Sheet: mild1
Number	S	DBH/cm	H/m	survival status	1 indicates survival, 3 indicates death. the same below		Number	S	H/m	survival status
2819	Abies faxoniana	31.3	16.2			young plants	1	Abies faxoniana	1.4
865	Abies faxoniana	6.4	7.2			young plants	2	Abies faxoniana	2.7
3867	Abies faxoniana	6.7	10.2			young plants	3	Abies faxoniana	1.7	3
2047	Abies faxoniana	4.2		3		young plants	4	Abies faxoniana	2.1	3
789	Abies faxoniana	19	12.4			young plants	5	Abies faxoniana	2.1
302	Abies faxoniana	39.2	18.1			young plants	6	Abies faxoniana	3	3
494	Abies faxoniana	14.4	13.8			young plants	7	Abies faxoniana	2.7
522	Abies faxoniana	42	18.7			young plants	8	Abies faxoniana	1.8	3
319	Abies faxoniana	38.8	17.1			young plants	9	Abies faxoniana	1.9
674	Abies faxoniana	6.1	9.4			young plants	10	Abies faxoniana	0.5	3
694	Abies faxoniana	30.3	17.5			young plants	11	Abies faxoniana	1.9
13	Abies faxoniana	6.8	12.3			young plants	12	Abies faxoniana	1.8
266	Abies faxoniana	13.9	11.2			young plants	13	Abies faxoniana	0.6	3
456	Abies faxoniana	8.8				young plants	14	Abies faxoniana	1.6	2
1155	Abies faxoniana	5.6				young plants	15	Abies faxoniana	2.1
509	Abies faxoniana	5.3				young plants	16	Abies faxoniana	1.8	3
1540	Abies faxoniana	7.6	11.2			young plants	17	Abies faxoniana	1.7	3
1461	Abies faxoniana	3.5	6.8			young plants	18	Abies faxoniana	2.1
1997	Abies faxoniana	7.6	8.4			young plants	19	Abies faxoniana	1.8	3
1918	Abies faxoniana	3.2	2.8			young plants	20	Abies faxoniana	2.1	3
533	Abies faxoniana	4.9	6.1			young plants	21	Abies faxoniana	1
67	Abies faxoniana	7.6	12.1			young plants	22	Abies faxoniana	1.6	3
294	Abies faxoniana	5.6	5.1			young plants	23	Abies faxoniana	2
1901	Abies faxoniana	3.1	4.2			young plants	24	Abies faxoniana	1.9
2034	Abies faxoniana	4.4	5.1			young plants	25	Abies faxoniana	4.8
2049	Abies faxoniana	3.9	3.8			young plants	26	Abies faxoniana	2.1	3
1953	Abies faxoniana	29.8	16.8			young plants	27	Abies faxoniana	0.6	3
111	Abies faxoniana	4.4	5.36			young plants	28	Abies faxoniana	2.1
909	Abies faxoniana	4.2	4.8			young plants	29	Abies faxoniana	0.8	3
2289	Abies faxoniana	6.1	5.8			young plants	30	Abies faxoniana	2.2
3175	Abies faxoniana	6.6	6.1			young plants	31	Abies faxoniana	1.9	3
1955	Abies faxoniana	4.4	4.8			young plants	32	Abies faxoniana	1.7	3
1979	Abies faxoniana	3.9	4.8			young plants	33	Abies faxoniana	2.8
872	Abies faxoniana	5.9	5			young plants	34	Abies faxoniana	1.6	3
1330	Abies faxoniana	5.8	5			young plants	35	Abies faxoniana	1.7	3
2006	Abies faxoniana	3.3	4.1			young plants	36	Abies faxoniana	1.9
2406	Abies faxoniana	6.5	5.1			young plants	37	Abies faxoniana	2.7
871	Abies faxoniana	3.9	4.1			young plants	38	Abies faxoniana	1.9	3
1866	Abies faxoniana	28.6	17.8			young plants	39	Abies faxoniana	0.9	3
1775	Abies faxoniana	28	17.5			young plants	40	Abies faxoniana	1.8	3
163	Abies faxoniana	34.5	18.1			young plants	41	Abies faxoniana	1.1
1605	Abies faxoniana	7.8	9.6			young plants	42	Abies faxoniana	2.7
3556	Abies faxoniana	10.1	8.6			young plants	43	Abies faxoniana	2	3
1356	Abies faxoniana	7.3	6.8			young plants	44	Abies faxoniana	0.6	3
1097	Abies faxoniana	7	7.2			young plants	45	Abies faxoniana	2.4	3
2268	HH	5.2	9			young plants	46	Abies faxoniana	1.5
2172	Abies faxoniana	36.3	18.6			young plants	47	Abies faxoniana	2.3	3
2618	Abies faxoniana	16.6	12.6			young plants	48	Abies faxoniana	2.8	3
331	Abies faxoniana	9.5	11.8			young plants	49	Abies faxoniana	2.4	3
847	Abies faxoniana	15.8	12.6			young plants	50	Abies faxoniana	2.1	3
1760	Abies faxoniana	23.8	16.2			young plants	51	Abies faxoniana	1.8	3
2804	Abies faxoniana	8.8	8.5			young plants	52	Abies faxoniana	1.2
2023	Abies faxoniana	10	8	3		young plants	53	Abies faxoniana	1.6
2310	Abies faxoniana	39.6	18.2			young plants	54	Abies faxoniana	1.5	3
3740	Abies faxoniana	12.1	11.8			young plants	55	Abies faxoniana	0.9
1501	Abies faxoniana	7.3	5.2	3		young plants	56	Abies faxoniana	1.8
2973	Abies faxoniana	42.5	18.6			young plants	57	Abies faxoniana	0.6
2967	Abies faxoniana	3.6	3.1	3		young plants	58	Abies faxoniana	1.2
1556	Abies faxoniana	15.2	12.1			young plants	59	Abies faxoniana	1.3
2933	Abies faxoniana	28.9	18			young plants	60	Abies faxoniana	0.5
2330	Abies faxoniana	4.8	4.2	3		young plants	61	Abies faxoniana	0.6
1616	Abies faxoniana	5.5	1.6	3		young plants	62	Abies faxoniana	1.1
3808	Abies faxoniana	4.3	5	3		young plants	63	Abies faxoniana	1.6
2864	Abies faxoniana	37.8	18.6			young plants	64	Abies faxoniana	1.2
608	Abies faxoniana	11.8	10.2			young plants	65	Abies faxoniana	1.5
2803	Abies faxoniana	38.5	17.8			young plants	66	Abies faxoniana	1.5
1859	Abies faxoniana	38.2	17.9			young plants	67	Abies faxoniana	1.4
389	Abies faxoniana	3.4	6.1			young plants	68	Abies faxoniana	0.9
2733	Abies faxoniana	4.9	5.2			young plants	69	Abies faxoniana	1.9
2152	Abies faxoniana	36.1	18.3			young plants	70	Abies faxoniana	1.8
200	Abies faxoniana	36.1	18.6			young plants	71	Abies faxoniana	1.5
2398	Abies faxoniana	4.7	5			young plants	72	Abies faxoniana	1.7
2364	Abies faxoniana	7.6	6.8			young plants	73	Abies faxoniana	0.6	3

## Sheet: mild2
Number	S	DBH/cm	H/m	survival status			Number	S	H/m	survival status
10	Abies faxoniana	11.2	8	3		young plants	1	Abies faxoniana	0.7
11	Abies faxoniana	6.5	6.5				2	Abies faxoniana	1.3
155	Abies faxoniana	11.6	6.8				3	Abies faxoniana	1.7	3
13	Abies faxoniana		2.1	3			4	Abies faxoniana	1.4
1030	Abies faxoniana	5	6.2				5	Abies faxoniana	2.7
892	Abies faxoniana	4.5	6.5	3			6	Abies faxoniana	1.7	3
967	Abies faxoniana	4.2	5.1				7	Abies faxoniana	2.1	3
181	Abies faxoniana	32.8	15				8	Abies faxoniana	2.1
50	Abies faxoniana	9.9	11				9	Abies faxoniana	3	3
61	Abies faxoniana	50.4	15.3				10	Abies faxoniana	2.7
68	Abies faxoniana	9.8	6.2				11	Abies faxoniana	1.8	3
74	Abies faxoniana	16.3	12.6				12	Abies faxoniana	1.9
78	Abies faxoniana	28.4	14.8				13	Abies faxoniana	0.5	3
90	Abies faxoniana	4	3.3				14	Abies faxoniana	1.9
108	Abies faxoniana	11.5	6				15	Abies faxoniana	1.8
124	Abies faxoniana	13.3	11.2				16	Abies faxoniana	0.6	3
132	Abies faxoniana	19.8	18.2				17	Abies faxoniana	1.6	2
136	Abies faxoniana	6.2	9.2				18	Abies faxoniana	2.1	3
137	Abies faxoniana	6.4	5.5				19	Abies faxoniana	1.8	3
144	Abies faxoniana	6.3	5				20	Abies faxoniana	1.7	3
172	Abies faxoniana	3	6.3				21	Abies faxoniana	2.1
184	Abies faxoniana	10.4	10				22	Abies faxoniana	1.8	3
211	Abies faxoniana	5.3	5.1	3			23	Abies faxoniana	2.1	3
220	Abies faxoniana	5.8	3.7				24	Abies faxoniana	1
223	Abies faxoniana	8.2	5.8				25	Abies faxoniana	1.6	3
229	Abies faxoniana	7.8	7.4				26	Abies faxoniana	2
20	Abies faxoniana	21.2	0.8	3			27	Abies faxoniana	1.9
239	Abies faxoniana	5.4	5.2				28	Abies faxoniana	4.8
241	Abies faxoniana	5.2	3.9				29	Abies faxoniana	2.1
244	Abies faxoniana	10	9.5				30	Abies faxoniana	0.6
253	Abies faxoniana	16.2	1.8				31	Abies faxoniana	2.1
282	Abies faxoniana	7.8	8.5				32	Abies faxoniana	0.8	3
379	Abies faxoniana	6.4	7.8				33	Abies faxoniana	2.2	3
283	Abies faxoniana	4.8	5.2				34	Abies faxoniana	1.9	3
292	Abies faxoniana	11.5	1.9				35	Abies faxoniana	1.7	3
299	Abies faxoniana	14.6	12.3				36	Abies faxoniana	2.8
1187	Abies faxoniana	7.1	8.1				37	Abies faxoniana	1.6	3
315	Abies faxoniana	6.3	7.2				38	Abies faxoniana	1.7	3
329	Abies faxoniana	14.2	11.8				39	Abies faxoniana	1.9
334	Abies faxoniana	11.6	6.2				40	Abies faxoniana	2.7
340	Abies faxoniana	7.5	13				41	Abies faxoniana	1.9	3
349	Abies faxoniana	11.8	10.2				42	Abies faxoniana	0.9	3
356	Abies faxoniana	19.1	12				43	Abies faxoniana	1.8
380	Abies faxoniana	12.5	12.6				44	Abies faxoniana	1.1
381	Abies faxoniana	4.8	5				45	Abies faxoniana	2.7
386	Abies faxoniana	18.2	12				46	Abies faxoniana	2	3
391	Abies faxoniana	15.7	10				47	Abies faxoniana	0.6	3
393	Abies faxoniana	11.44	10				48	Abies faxoniana	2.4	3
413	Abies faxoniana	14.4	11				49	Abies faxoniana	1.5
420	Abies faxoniana	4.4	6.2				50	Abies faxoniana	2.3	3
424	Abies faxoniana	13.6	12.4				51	Abies faxoniana	2.8	3
425	Abies faxoniana	5.1	6.5				52	Abies faxoniana	2.4
439	Abies faxoniana	19.6	13.6				53	Abies faxoniana	2.1
485	Abies faxoniana	11.6	7.3				54	Abies faxoniana	1.8	3
490	Abies faxoniana	6.1	5.5				55	Abies faxoniana	2.1	3
498	Abies faxoniana	4	3.8				56	Abies faxoniana	1.9
505	Abies faxoniana	4.6	7.2				57	Abies faxoniana	2.1
515	Abies faxoniana	12.3	8.8				58	Abies faxoniana	1.9	3
521	Abies faxoniana	14.9	11.8				59	Abies faxoniana	2.8	3
543	Abies faxoniana	19	16.5
544	Abies faxoniana	55.2	21.1
546	Abies faxoniana	7.3	6.5
549	Abies faxoniana	13.6
563	Abies faxoniana	6.3	5.6
578	Abies faxoniana	11.2	12.1
592	Abies faxoniana	44.9	22
597	Abies faxoniana	7.2	6.4
599	Abies faxoniana	13.2	10
605	Abies faxoniana	23	15.2
606	Abies faxoniana	39.8	6.5
618	Abies faxoniana	9.2	7.5
621	Abies faxoniana	4.2	3
631	Abies faxoniana	11.1	5
634	Abies faxoniana	5	4.6
647	Abies faxoniana	3.2	4.5
654	Abies faxoniana	6.4	6
658	Abies faxoniana	4.8	7.2
659	Abies faxoniana	21.8	13.2
426	Abies faxoniana	9.6	8.5
665	Abies faxoniana	4.6	3.7
683	Abies faxoniana	6.5	5.2
689	Abies faxoniana	15.3	10.9
705	Abies faxoniana	10.9	7.6
707	Abies faxoniana	6.7	6.7
722	Abies faxoniana	8.8		3
750	Abies faxoniana	10.7	7.5
752	Abies faxoniana	20.5	13.4
771	Abies faxoniana	5.1	5.2
778	Abies faxoniana	3.8	8
796	Abies faxoniana	9.9	10.6
802	Abies faxoniana	19.5	10
805	Abies faxoniana	6.8	6.5
811	Abies faxoniana	15.1	14.6
828	Abies faxoniana	12.5	12.5
853	Abies faxoniana	7.9	9.8	3
857	Abies faxoniana	5.6	4.6
890	Abies faxoniana	9.9	6.4
894	Abies faxoniana	7.8	7.2	3
906	Abies faxoniana	6.6	7.8
941	Abies faxoniana	12.1	10
944	Abies faxoniana	9.5		3
946	Abies faxoniana	5.1	4.7
949	Abies faxoniana
968	Abies faxoniana	3.8	2.6
969	Abies faxoniana	5.6	56
971	Abies faxoniana	6.7	3.3
978	Abies faxoniana	10	5
1018	Abies faxoniana	13.1	10
1051	Abies faxoniana	19.8	11.6
1053	Abies faxoniana	4.8	7.2
1176	Abies faxoniana	4.5	4
1285	Abies faxoniana	4.3	7
1357	Abies faxoniana	4.4	3.8
1377	Abies faxoniana	6.3	9.4
1383	Abies faxoniana	12.9	5.6
1423	Abies faxoniana	9.1	6.5
1578	Abies faxoniana	21	15.1
1903	Abies faxoniana	17.5	3.6
1946	Abies faxoniana	9.8	10.5
1952	Abies faxoniana	43.5	20
2011	Abies faxoniana	21	16.5
2128	Abies faxoniana	4	4.1	3
642	Abies faxoniana	15.2	10
2140	Abies faxoniana	4.5		3
2278	Abies faxoniana	23.8	16.5
2461	Abies faxoniana	16.4	11
2863	Abies faxoniana	18.5	12.5
2897	Abies faxoniana	3.7	5.1	3
2479	Abies faxoniana	4.3	3.2
2917	Abies faxoniana	4.2	2.5
2931	Abies faxoniana	4.6	4.2
2294	Abies faxoniana	4.9		3
3010	Abies faxoniana	7.3	7
3074	Abies faxoniana	5		3
3177	Abies faxoniana	35.2	19.5
3456	Abies faxoniana	5.8	6.5	3
3520	Abies faxoniana	9.2	7.2
DJ	Abies faxoniana	20	12

## Sheet: mild3
Number	S	DBH/cm	H/m	survival status	3		Number	S	H/m	survival status
3725	Abies faxoniana	3		3		young plants		Abies faxoniana
1054	Abies faxoniana	8.7					1	Abies faxoniana	0.9	3
1197	Abies faxoniana	6.2					2	Abies faxoniana	1.2
1206	Abies faxoniana	6.5					3	Abies faxoniana	1
1571	Abies faxoniana	7.5					4	Abies faxoniana	1
3398	Abies faxoniana	3.2		3			5	Abies faxoniana	0.5
89	Abies faxoniana	4					6	Abies faxoniana	1.8
90	Abies faxoniana	5.5					7	Abies faxoniana	1.2
157	Abies faxoniana	6.2					8	Abies faxoniana	1.6
158	Abies faxoniana	3.6					9	Abies faxoniana	1.5	3
164	Abies faxoniana	8.2					10	Abies faxoniana	0.9
724	Abies faxoniana	3.1					11	Abies faxoniana	1.8
2042	Abies faxoniana	3.1					12	Abies faxoniana	0.6
3014	Abies faxoniana	3.2					13	Abies faxoniana	1.2
826	Abies faxoniana	3.7					14	Abies faxoniana	1.3
657	Abies faxoniana	3.8					15	Abies faxoniana	0.5
2160	Abies faxoniana	3.8					16	Abies faxoniana	0.6
507	Abies faxoniana	3.9					17	Abies faxoniana	1.1
1045	Abies faxoniana	3.9					18	Abies faxoniana	1.6
1549	Abies faxoniana	4.3					19	Abies faxoniana	1.2
234	Abies faxoniana	4.5		3			20	Abies faxoniana
3816	Abies faxoniana	4.5					21	Abies faxoniana	1.5
942	Abies faxoniana	4.6					22	Abies faxoniana	1.4
1323	Abies faxoniana	4.6		3			23	Abies faxoniana	0.9
3854	Abies faxoniana	4.9		3			24	Abies faxoniana	1.9
2179	Abies faxoniana	5.1		3			25	Abies faxoniana	1.8
1043	Abies faxoniana	5.5					26	Abies faxoniana	1.5
129	Abies faxoniana	6.1					27	Abies faxoniana	1.7
1146	Abies faxoniana	6.2					28	Abies faxoniana	0.6	2
996	Abies faxoniana	6.3					29	Abies faxoniana	1.8
773	Abies faxoniana	6.7					30	Abies faxoniana	0.4
3757	Abies faxoniana	7.5					31	Abies faxoniana	0.3
3747	Abies faxoniana	7.6					32	Abies faxoniana	0.3
388	Abies faxoniana	8.9					33	Abies faxoniana	0.6
1322	Abies faxoniana	10					34	Abies faxoniana	0.6
1134	Abies faxoniana	11.5					35	Abies faxoniana	1.7
3588	Abies faxoniana	12.2					36	Abies faxoniana	1.4
932	Abies faxoniana	15.1					37	Abies faxoniana	0.9
849	Abies faxoniana	17.1					38	Abies faxoniana	1
2014	Abies faxoniana	20.8					39	Abies faxoniana	1.7
3487	Abies faxoniana	23.5					40	Abies faxoniana	1.5
192	Abies faxoniana	25.5					41	Abies faxoniana
3011	Abies faxoniana	27.2					42	Abies faxoniana	1.7
2716	Abies faxoniana	27.5					43	Abies faxoniana	1.5
3358	Abies faxoniana	27.8					44	Abies faxoniana	1.1
1779	Abies faxoniana	30.2					45	Abies faxoniana	1.5	3
975	Abies faxoniana	33.5		3			46	Abies faxoniana	1.1
3985	Abies faxoniana	33.7					47	Abies faxoniana	0.9
951	Abies faxoniana	35.1		3			48	Abies faxoniana	1.2
3082	Abies faxoniana	35.5					49	Abies faxoniana	1.7
2462	Abies faxoniana	37.3		3			50	Abies faxoniana	1
1630	Abies faxoniana	37.5					51	Abies faxoniana	2.3	3
3954	Abies faxoniana	37.7					52	Abies faxoniana
471	Abies faxoniana	37.9					53	Abies faxoniana	1.4
3764	Abies faxoniana	50.8					54	Abies faxoniana	0.3
3702	Abies faxoniana	57.2		3			55	Abies faxoniana	0.4
3876	Abies faxoniana	4.8					56	Abies faxoniana	0.5
480	Abies faxoniana	6.3					57	Abies faxoniana	1.3
1404	Abies faxoniana	6.9					58	Abies faxoniana	1.7
839	Abies faxoniana	7.4					59	Abies faxoniana	1.5
2285	Abies faxoniana	18.7					60	Abies faxoniana	2.1
1349	Abies faxoniana	23.1					61	Abies faxoniana	2.4
775	Abies faxoniana	24.1					62	Abies faxoniana	1.3
2564	Abies faxoniana	25.1					63	Abies faxoniana	1.5
2726	Abies faxoniana	27.6					64	Abies faxoniana	1.7
1096	Abies faxoniana	29.6					65	Abies faxoniana	1.3
1024	Abies faxoniana	31.7					66	Abies faxoniana	1.7
							67	Abies faxoniana	1
							68	Abies faxoniana	0.3
							69	Abies faxoniana	1.7
							70	Abies faxoniana	1.8
							71	Abies faxoniana	0.6
							72	Abies faxoniana	0.7
							73	Abies faxoniana	1.6
							74	Abies faxoniana	1.4
							75	Abies faxoniana	1.4
							76	Abies faxoniana	1.7
							77	Abies faxoniana	0.6
							78	Abies faxoniana	1.4
							79	Abies faxoniana	1.5
							80	Abies faxoniana	1
							81	Abies faxoniana	0.6
							82	Abies faxoniana	1.1
							83	Abies faxoniana	2.4
							84	Abies faxoniana	2.3
							85	Abies faxoniana	1.3
							86	Abies faxoniana	1.1
							87	Abies faxoniana	2
							88	Abies faxoniana	1.7
							89	Abies faxoniana	1.1
							90	Abies faxoniana	1.6
							91	Abies faxoniana	1.3
							92	Abies faxoniana	0.6
							93	Abies faxoniana	1.9
							94	Abies faxoniana	1.5
							95	Abies faxoniana	1.1
							96	Abies faxoniana	1.2
							97	Abies faxoniana	0.4
							98	Abies faxoniana	0.6
							99	Abies faxoniana	0.5
							100	Abies faxoniana	1.9
							101	Abies faxoniana	1.6
							102	Abies faxoniana	1.5
							103	Abies faxoniana	1.2
							104	Abies faxoniana	1.7
							105	Abies faxoniana	1.9
							106	Abies faxoniana	2.2
							107	Abies faxoniana	1.9
							108	Abies faxoniana	1.7
							109	Abies faxoniana	2
							110	Abies faxoniana	1.5
							111	Abies faxoniana	1.1
							112	Abies faxoniana	0.6
							113	Abies faxoniana	1.9
							114	Abies faxoniana	2.4
							115	Abies faxoniana	1.6
							116	Abies faxoniana	2.2
							117	Abies faxoniana	1.5
							118	Abies faxoniana	2.4
							119	Abies faxoniana	1.8
							120	Abies faxoniana	1.3
							121	Abies faxoniana	1.3
							122	Abies faxoniana	1.3
							123	Abies faxoniana	1.8
							124	Abies faxoniana	1.3
							125	Abies faxoniana	1.8
							126	Abies faxoniana	1.7
							127	Abies faxoniana	1.7
							128	Abies faxoniana	1.7
							129	Abies faxoniana	1.7
							130	Abies faxoniana	1.7
							131	Abies faxoniana	1.7
							132	Abies faxoniana	1.5
							133	Abies faxoniana	1.5
							134	Abies faxoniana	1.5
							135	Abies faxoniana	1.5
							136	Abies faxoniana	1.5
							137	Abies faxoniana	2.3
							138	Abies faxoniana	1.9	3
							139	Abies faxoniana	1.6
							140	Abies faxoniana	1.6
							141	Abies faxoniana	1.5
							142	Abies faxoniana	1.5
							143	Abies faxoniana	0.6
							144	Abies faxoniana	1.9
							145	Abies faxoniana	1.7
							146	Abies faxoniana	1.9
							147	Abies faxoniana	1.7
							148	Abies faxoniana	1.6
							149	Abies faxoniana	1.2
							150	Abies faxoniana	1.4
							151	Abies faxoniana	1.3
							152	Abies faxoniana	0.7
							153	Abies faxoniana	1.5
							154	Abies faxoniana	0.7
							155	Abies faxoniana	0.8
							156	Abies faxoniana	1.4
							157	Abies faxoniana	1.5
							158	Abies faxoniana	1.6
							159	Abies faxoniana	1.7
							160	Abies faxoniana	1.4
							161	Abies faxoniana	1.4
							162	Abies faxoniana	1.6
							163	Abies faxoniana	1.6
							164	Abies faxoniana	2.3
							165	Abies faxoniana	1.7
							166	Abies faxoniana	1.6
							167	Abies faxoniana	1.2
							168	Abies faxoniana	1.4
							169	Abies faxoniana	2.3
							170	Abies faxoniana	1
							171	Abies faxoniana	1.7
							172	Abies faxoniana	2.4
							173	Abies faxoniana	1.7
							174	Abies faxoniana	1.6
							175	Abies faxoniana	1.8
							176	Abies faxoniana	1.8
							177	Abies faxoniana	1.8
							178	Abies faxoniana	1.8
							179	Abies faxoniana	2.3
							180	Abies faxoniana	1.4
							181	Abies faxoniana	1
							182	Abies faxoniana	0.4
							183	Abies faxoniana	0.4
							184	Abies faxoniana	0.4
							185	Abies faxoniana	0.3
							186	Abies faxoniana	1.5	3
							187	Abies faxoniana	1.6
							188	Abies faxoniana	1.6	3
							189	Abies faxoniana	1.6
							190	Abies faxoniana	1.4
							191	Abies faxoniana	1.4
							192	Abies faxoniana	1.6
							193	Abies faxoniana	0.6
							194	Abies faxoniana	1.2	3
							195	Abies faxoniana	0.1
							196	Abies faxoniana	1.1
							197	Abies faxoniana	1.1
							198	Abies faxoniana	3.1
							199	Abies faxoniana	1.3

## Sheet: mild4
Number	S	DBH/cm	H/m	survival status			Number	S	H/m	survival status			下同
225	Abies faxoniana	5.4	6			young plants	1	Abies faxoniana	1.2
2062	Abies faxoniana	15.3		3			2	Abies faxoniana	0.5
2141	Abies faxoniana	7.6	6				37	Abies faxoniana	0.8
2201	Abies faxoniana	5.1	4				72	Abies faxoniana	0.35
2219	Abies faxoniana	5.4	5				3	Abies faxoniana	0.2
2306	Abies faxoniana	5.6	6.5				4	Abies faxoniana	0.2
2366	Abies faxoniana	8.5	6.5				5	Abies faxoniana	0.6
2438	Abies faxoniana	4.5	52				8	Abies faxoniana	2	3
2717	Abies faxoniana	8.6	7.5	3			9	Abies faxoniana	2.4
2798	Abies faxoniana	7.8		3			10	Abies faxoniana	1.8
3716	Abies faxoniana	6.5	8				11	Abies faxoniana	1
3978	Abies faxoniana	6	8	3			12	Abies faxoniana	0.2
20	Abies faxoniana	5	4.2				12	Abies faxoniana	0.2
2468	Abies faxoniana	5.3	2				13	Abies faxoniana	0.3
1985	Abies faxoniana	6	5.3				14	Abies faxoniana	0.3
2556	Abies faxoniana	6.2	5				15	Abies faxoniana	0.2
3891	Abies faxoniana	6.2	6.1				16	Abies faxoniana	0.3
3336	Abies faxoniana	6.3	7.5				18	Abies faxoniana	1
2691	Abies faxoniana	6.5	5				19	Abies faxoniana	0.5
2496	Abies faxoniana	6.7	6.5				20	Abies faxoniana	0.6
1962	Abies faxoniana	6.8	6				21	Abies faxoniana	0.4
2641	Abies faxoniana	6.9	6.5				22	Abies faxoniana	0.3
1971	Abies faxoniana	7.3	5.3				23	Abies faxoniana	0.3
2526	Abies faxoniana	7.3	10				24	Abies faxoniana	0.6
3906	Abies faxoniana	7.4	6.3				24	Abies faxoniana	1.4
3097	Abies faxoniana	7.5	7.5				25	Abies faxoniana	0.5
1931	Abies faxoniana	7.8	6				26	Abies faxoniana	1.6
221	Abies faxoniana	8.5	8.3				27	Abies faxoniana	0.2
3340	Abies faxoniana	8.5	6.2				28	Abies faxoniana	0.1
2728	Abies faxoniana	8.9	9				28	Abies faxoniana	3.2
3105	Abies faxoniana	9	5.4	3			29	Abies faxoniana	1.5
1653	Abies faxoniana	9.4	9.5				30	Abies faxoniana	1.8
2056	Abies faxoniana	10	6.5				31	Abies faxoniana	2.4
169	Abies faxoniana	11.2	7.4				32	Abies faxoniana	2.5
3016	Abies faxoniana	13					33	Abies faxoniana	2.8
1980	Abies faxoniana	13.8	10				34	Abies faxoniana	2.4
2954	Abies faxoniana	14.5	12				35	Abies faxoniana	2.2	3
2501	Abies faxoniana	15	9.5				36	Abies faxoniana	2.5
3904	Abies faxoniana	15.5	10	3			38	Abies faxoniana	1.4	3
2638	Abies faxoniana	16.5	13.5				39	Abies faxoniana	0.8	3
1913	Abies faxoniana	17.5	13				40	Abies faxoniana	0.35
3681	Abies faxoniana	18.1	10	3			41	Abies faxoniana	0.45
3850	Abies faxoniana	19.2	12				42	Abies faxoniana	1.2
2705	Abies faxoniana	19.5	13.2				43	Abies faxoniana	1.5
580	Abies faxoniana	21	14				44	Abies faxoniana	1.1
712	Abies faxoniana	21	13.5				45	Abies faxoniana	1.8
3989	Abies faxoniana	21.8	14.5				46	Abies faxoniana	1.3
1752	Abies faxoniana	22	14				47	Abies faxoniana	0.6
1183	Abies faxoniana	23	13				48	Abies faxoniana	1.2
2456	Abies faxoniana	23	9	3			49	Abies faxoniana	0.8
3929	Abies faxoniana	23.2	16				50	Abies faxoniana	0.4	3
2545	Abies faxoniana	25.1	9	2			51	Abies faxoniana	0.5	3
3118	Abies faxoniana	26.5	14	2			52	Abies faxoniana	0.56	3
2280	Abies faxoniana	27.2	14				53	Abies faxoniana	0.2
79	Abies faxoniana	28.3	16.5				54	Abies faxoniana	1.2
213	Abies faxoniana	29.4	13				55	Abies faxoniana	1.5
1181	Abies faxoniana	30	14				56	Abies faxoniana	2.6
2968	Abies faxoniana	30.7	13				57	Abies faxoniana	0.8
2651	Abies faxoniana	31	12	2			58	Abies faxoniana	0.8
2980	Abies faxoniana	31.5	13				59	Abies faxoniana	0.3
2377	Abies faxoniana	31.7	16.5				60	Abies faxoniana	0.4
219	Abies faxoniana	31.8	14.5				61	Abies faxoniana	0.4
1935	Abies faxoniana	32.2	15				61	Abies faxoniana	1
2234	Abies faxoniana	34.4	15.6				62	Abies faxoniana	1.4
58	Abies faxoniana	36.5	16				63	Abies faxoniana	1.9
2987	Abies faxoniana	38	13	2			64	Abies faxoniana	3.2
1832	Abies faxoniana	39.4	12				65	Abies faxoniana	0.6
3464	Abies faxoniana	6	8				66	Abies faxoniana	3
3583	Abies faxoniana	6.4	6				67	Abies faxoniana	0.8
2586	Abies faxoniana	5	6				68	Abies faxoniana	0.6
851	Abies faxoniana	5.4	3				69	Abies faxoniana	1.5
2977	Abies faxoniana	4.5		2			70	Abies faxoniana	1.7
139	Abies faxoniana	5		3			71	Abies faxoniana	0.35
1942	Abies faxoniana	5	4.5				73	Abies faxoniana	0.35
2242	Abies faxoniana	5	4.3				74	Abies faxoniana	0.7
2307	Abies faxoniana	5	4.3				75	Abies faxoniana	0.6
2481	Abies faxoniana	5		3			76	Abies faxoniana	1.3
3658	Abies faxoniana	5		3			77	Abies faxoniana	2.5
3571	Abies faxoniana	5.2	5				79	Abies faxoniana	0.8
2747	Abies faxoniana	5.3	4				80	Abies faxoniana	0.4
3039	Abies faxoniana	5.3	5				81	Abies faxoniana	0.8
3869	Abies faxoniana	5.3	5				82	Abies faxoniana	0.8
232	Abies faxoniana	5.4	3				83	Abies faxoniana	2.4
2121	Abies faxoniana	5.4	5				84	Abies faxoniana	0.8
2107	Abies faxoniana	5.5	6				85	Abies faxoniana	1.9
2766	Abies faxoniana	5.7	4.3				86	Abies faxoniana	1.3
2301	Abies faxoniana	6	4.5				87	Abies faxoniana	1.8
1929	Abies faxoniana	6.2	6				88	Abies faxoniana	1.9
2198	Abies faxoniana	6.3		3			89	Abies faxoniana	0.6
2748	Abies faxoniana	6.3	5.6				90	Abies faxoniana	1.3
2866	Abies faxoniana	6.3	3.5				91	Abies faxoniana	0.4
2571	Abies faxoniana	6.5	4				92	Abies faxoniana	0.5
3630	Abies faxoniana	6.5	1.2				93	Abies faxoniana	1.3
2729	Abies faxoniana	6.6	4				95	Abies faxoniana	1.6	3
2448	Abies faxoniana	7.8	5				96	Abies faxoniana	1.8	3
837	Abies faxoniana	8.1	6.5				97	Abies faxoniana	0.6
3015	Abies faxoniana	8.5	4				98	Abies faxoniana	1.2
2790	Abies faxoniana	8.8	6				99	Abies faxoniana	1.2
2562	Abies faxoniana	9.5	6				100	Abies faxoniana	0.7
3277	Abies faxoniana	5	5				101	Abies faxoniana	1.3
813	Abies faxoniana	6	7.3				102	Abies faxoniana	1.3
2636	Abies faxoniana	16.5	13				103	Abies faxoniana	0.5
2788	Abies faxoniana	25.5	14	2
342	Abies faxoniana	34.3	12	2

## Sheet: mild5
Number	S	DBH/cm	H/m	survival status			Number	S	H/m	survival status
636	Abies faxoniana	3.6				young plants	1	Abies faxoniana	2.1
3799	Abies faxoniana	4.5					2	Abies faxoniana	2.3
3895	Abies faxoniana	6					3	Abies faxoniana	3.6
3698	Abies faxoniana	3.3		3			4	Abies faxoniana	4
1905	Abies faxoniana	3.5		3			5	Abies faxoniana	2
3441	Abies faxoniana	3.7					6	Abies faxoniana	0.6	3
1806	Abies faxoniana	4.3		3			7	Abies faxoniana	2
2609	Abies faxoniana	4.3		3			8	Abies faxoniana	1.2
3333	Abies faxoniana	4.5		3			9	Abies faxoniana	1.21
3810	Abies faxoniana	4.8					10	Abies faxoniana
519	Abies faxoniana	6					11	Abies faxoniana	1
2755	Abies faxoniana	6.5					12	Abies faxoniana	1
9999	Abies faxoniana	6.5					13	Abies faxoniana
1237	Abies faxoniana	6.7					14	Abies faxoniana
151	Abies faxoniana	7					15	Abies faxoniana	1
1373	Abies faxoniana	7					16	Abies faxoniana
3845	Abies faxoniana	7					17	Abies faxoniana	1
3667	Abies faxoniana	7.2					18	Abies faxoniana
1769	Abies faxoniana	7.6					19	Abies faxoniana		3
3682	Abies faxoniana	8					20	Abies faxoniana
3359	Abies faxoniana	8.2		3			21	Abies faxoniana
3865	Abies faxoniana	8.6					22	Abies faxoniana	1	3
171	Abies faxoniana	9.5					23	Abies faxoniana	1
1459	Abies faxoniana	10.6					24	Abies faxoniana
2314	Abies faxoniana	10.6					25	Abies faxoniana
1650	Abies faxoniana	11					26	Abies faxoniana	1.2
3307	Abies faxoniana	11.5					27	Abies faxoniana	1.3
3386	Abies faxoniana	11.8		3			28	Abies faxoniana
3741	Abies faxoniana	16.8					29	Abies faxoniana	1
2978	Abies faxoniana	18					30	Abies faxoniana	0.8
1798	Abies faxoniana	18.4					31	Abies faxoniana
3811	Abies faxoniana	21					32	Abies faxoniana	1
91	Abies faxoniana	21.3					33	Abies faxoniana	0.8
3193	Abies faxoniana	22					34	Abies faxoniana	1.5
464	Abies faxoniana	22.1					35	Abies faxoniana	1
2212	Abies faxoniana	22.1					36	Abies faxoniana	1
2024	Abies faxoniana	22.8					37	Abies faxoniana	2
537	Abies faxoniana	23					38	Abies faxoniana
748	Abies faxoniana	23.6					39	Abies faxoniana
3835	Abies faxoniana	24					40	Abies faxoniana
1911	Abies faxoniana	25.5					41	Abies faxoniana	1.5
2071	Abies faxoniana	25.8					42	Abies faxoniana	1.5
1326	Abies faxoniana	26.9					43	Abies faxoniana	1
3679	Abies faxoniana	26.9					44	Abies faxoniana	1.5	3
3227	Abies faxoniana	27.6					45	Abies faxoniana	1.5	3
1224	Abies faxoniana	28					46	Abies faxoniana
3602	Abies faxoniana	28.4					47	Abies faxoniana
1732	Abies faxoniana	28.5		3			48	Abies faxoniana
2916	Abies faxoniana	29.8					49	Abies faxoniana
3786	Abies faxoniana	30.3					50	Abies faxoniana	1.5
488	Abies faxoniana	31.6		3			51	Abies faxoniana
2584	Abies faxoniana	32					52	Abies faxoniana
3284	Abies faxoniana	32.1					53	Abies faxoniana
2708	Abies faxoniana	32.3					54	Abies faxoniana
3361	Abies faxoniana	33.3					55	Abies faxoniana
3112	Abies faxoniana	36.2					56	Abies faxoniana
3623	Abies faxoniana	37.6					57	Abies faxoniana
1667	Abies faxoniana	38.4					58	Abies faxoniana	1.2
1389	Abies faxoniana	39.4		3			59	Abies faxoniana
1748	Abies faxoniana	40.1		3			60	Abies faxoniana
3744	Abies faxoniana	42.3					61	Abies faxoniana	1.6
77	Abies faxoniana	46.8					62	Abies faxoniana	1.5
2171	Abies faxoniana	47.7					63	Abies faxoniana	1.2
648	Abies faxoniana	136					64	Abies faxoniana	0.9
3795	Abies faxoniana	3.2		3			65	Abies faxoniana
70	Abies faxoniana	6.3					66	Abies faxoniana	0.9
364	Abies faxoniana	6.4					67	Abies faxoniana	0.9
72	Abies faxoniana	6.5					68	Abies faxoniana	1.2
1826	Abies faxoniana	6.5					69	Abies faxoniana	1
2940	Abies faxoniana	6.6					70	Abies faxoniana	0.5	3
3841	Abies faxoniana	6.6		3			71	Abies faxoniana	0.5	3
2818	Abies faxoniana	6.7		3			72	Abies faxoniana	1	3
1834	Abies faxoniana	6.9		3			73	Abies faxoniana	0.9
3274	Abies faxoniana	7					74	Abies faxoniana
3755	Abies faxoniana	7.2					75	Abies faxoniana
3908	Abies faxoniana	7.3		3			76	Abies faxoniana
3662	Abies faxoniana	7.8					77	Abies faxoniana
3940	Abies faxoniana	7.8					78	Abies faxoniana
1633	Abies faxoniana	8.4					79	Abies faxoniana
3833	Abies faxoniana	14.3					80	Abies faxoniana
							81	Abies faxoniana	12
							82	Abies faxoniana	0.9
							83	Abies faxoniana	1.2
							84	Abies faxoniana
							85	Abies faxoniana
							86	Abies faxoniana
							87	Abies faxoniana
							88	Abies faxoniana
							89	Abies faxoniana	1
							90	Abies faxoniana	1.5
							91	Abies faxoniana	2
							92	Abies faxoniana
							93	Abies faxoniana
							94	Abies faxoniana		3
							95	Abies faxoniana		2
							96	Abies faxoniana		2
							97	Abies faxoniana		2
							98	Abies faxoniana
							99	Abies faxoniana
							100	Abies faxoniana
							101	Abies faxoniana		3
							102	Abies faxoniana
							103	Abies faxoniana
							104	Abies faxoniana	1.5
							105	Abies faxoniana	1.8
							106	Abies faxoniana	1.7
							107	Abies faxoniana	0.5
							108	Abies faxoniana	2
							109	Abies faxoniana	2.4
							110	Abies faxoniana	1.8
							111	Abies faxoniana	0.8
							112	Abies faxoniana	1
							113	Abies faxoniana	1.3
							114	Abies faxoniana	0.8
							115	Abies faxoniana	2.2	2
							116	Abies faxoniana	1.6
							117	Abies faxoniana	0.8
							118	Abies faxoniana	1	2
							119	Abies faxoniana	0.9
							120	Abies faxoniana	0.7
							121	Abies faxoniana	0.5
							122	Abies faxoniana	0.55
							123	Abies faxoniana	0.4
							124	Abies faxoniana	0.75
							125	Abies faxoniana	0.85
							126	Abies faxoniana	0.7
							127	Abies faxoniana	0.35
							128	Abies faxoniana	0.4
							129	Abies faxoniana	1.8
							130	Abies faxoniana	1.6
							131	Abies faxoniana	1.5
							132	Abies faxoniana	1.8
							133	Abies faxoniana	1.8
							134	Abies faxoniana	2
							135	Abies faxoniana	0.3
							136	Abies faxoniana	0.3
							137	Abies faxoniana	1.7	3
							138	Abies faxoniana	2.1
							139	Abies faxoniana
							140	Abies faxoniana	0.5
							141	Abies faxoniana	0.55
							142	Abies faxoniana	0.6
							143	Abies faxoniana	0.3
							144	Abies faxoniana	0.3	3
							145	Abies faxoniana	0.3
							146	Abies faxoniana	0.3
							147	Abies faxoniana	0.7
							148	Abies faxoniana	0.4
							149	Abies faxoniana	0.3

## Sheet: mild6
Number	S	DBH/cm	H/m	survival status			Number	S	H/m	survival status
	Abies faxoniana					young plants		Abies faxoniana
2086	Abies faxoniana	4.2					2	Abies faxoniana	0.4
2447	Abies faxoniana	8.5		3			3	Abies faxoniana	1
3621	Abies faxoniana	7.4	1.5				4	Abies faxoniana	0.4
3778	Abies faxoniana	6.5	7.4				5	Abies faxoniana	0.3
3927	Abies faxoniana	5	9				6	Abies faxoniana	0.9
3804	Abies faxoniana	3.3	3.2				7	Abies faxoniana	0.4
2844	Abies faxoniana	4		3			8	Abies faxoniana	1.2
3459	Abies faxoniana	4		3			9	Abies faxoniana	0.5
3502	Abies faxoniana	4	4				10	Abies faxoniana	1.3
3648	Abies faxoniana	4	4				11	Abies faxoniana	2.1
2012	Abies faxoniana	4.7	3.2				12	Abies faxoniana	1.7	3
1909	Abies faxoniana	5	4.5				13	Abies faxoniana	0.6
2876	Abies faxoniana	5	2.2				14	Abies faxoniana	1.9
3570	Abies faxoniana	5.1	4				15	Abies faxoniana	0.6
3465	Abies faxoniana	5.2	4				16	Abies faxoniana	1.7	3
595	Abies faxoniana	5.3	4.5				17	Abies faxoniana	1.5
3419	Abies faxoniana	5.3	7.2	3			18	Abies faxoniana	1
3819	Abies faxoniana	5.8					19	Abies faxoniana
2108	Abies faxoniana	6.4	6				20	Abies faxoniana	0.6
3877	Abies faxoniana	8	7	3			21	Abies faxoniana	0.6
114	Abies faxoniana	9.3	6.5				21	Abies faxoniana	1.4
3656	Abies faxoniana	10		3			22	Abies faxoniana	1.2
1747	Abies faxoniana	11.4	11	3			22	Abies faxoniana	0.2
149	Abies faxoniana	12.3	11.5				23	Abies faxoniana	2.3
2009	Abies faxoniana	12.5	13				24	Abies faxoniana	1.8
3651	Abies faxoniana	12.5	10	3			25	Abies faxoniana	0.4
3870	Abies faxoniana	12.5	10	3			26	Abies faxoniana	2
477	Abies faxoniana	13.1	12				27	Abies faxoniana	1.6
660	Abies faxoniana	13.5	5				28	Abies faxoniana	0.5
3887	Abies faxoniana	14					29	Abies faxoniana	0.6
3580	Abies faxoniana	16	17.5				31	Abies faxoniana	0.4
2996	Abies faxoniana	16.4	16				33	Abies faxoniana	1
3860	Abies faxoniana	17	17				34	Abies faxoniana	0.9
2974	Abies faxoniana	17.8	16				35	Abies faxoniana	1.6
3941	Abies faxoniana	18.5	17				36	Abies faxoniana	1.7
1968	Abies faxoniana	19.5	18				37	Abies faxoniana	1.2
3880	Abies faxoniana	19.9	18				38	Abies faxoniana	1.2
1029	Abies faxoniana	20	15				39	Abies faxoniana	1.8
1721	Abies faxoniana	20	20				40	Abies faxoniana	2.2
2939	Abies faxoniana	20	20				41	Abies faxoniana	1	3
3981	Abies faxoniana	20.2	19.5	3			42	Abies faxoniana	1	3
2262	Abies faxoniana	21.4	17				0.4	Abies faxoniana
2922	Abies faxoniana	21.5	17				44	Abies faxoniana	1.9
2363	Abies faxoniana	21.8	19				45	Abies faxoniana	0.6
3045	Abies faxoniana	22	15	3			46	Abies faxoniana	0.6
3445	Abies faxoniana	22.4	17				47	Abies faxoniana	0.6
755	Abies faxoniana	22.7	19				48	Abies faxoniana	1.7
1840	Abies faxoniana	22.8	19.6				49	Abies faxoniana	1.6
1316	Abies faxoniana	23.5	19.6				50	Abies faxoniana	0.3
2642	Abies faxoniana	24	23.5				51	Abies faxoniana	1.7
3893	Abies faxoniana	24	19	3			52	Abies faxoniana	0.5
3685	Abies faxoniana	24.1	20				53	Abies faxoniana	1.2
3809	Abies faxoniana	24.6	19.8	3			54	Abies faxoniana	1
1945	Abies faxoniana	25	16.5				55	Abies faxoniana	1
3527	Abies faxoniana	25	12				56	Abies faxoniana
3913	Abies faxoniana	25	16.5				57	Abies faxoniana	1
2305	Abies faxoniana	25.3	20				58	Abies faxoniana	1
336	Abies faxoniana	25.4	21				59	Abies faxoniana	0.4
2263	Abies faxoniana	25.4	20				60	Abies faxoniana	1.1
2420	Abies faxoniana	26	20	3			61	Abies faxoniana	0.9
3256	Abies faxoniana	26	13.5			LY	62	Abies faxoniana
3092	Abies faxoniana	26.4	19.5				63	Abies faxoniana	1.4
3427	Abies faxoniana	26.5	19				64	Abies faxoniana	1.2
3525	Abies faxoniana	26.7	18				65	Abies faxoniana	0.4
3349	Abies faxoniana	27.5	23				66	Abies faxoniana	0.2
3973	Abies faxoniana	27.8	16				67	Abies faxoniana	0.5
1753	Abies faxoniana	28	24				68	Abies faxoniana	0.4
3526	Abies faxoniana	28	21				69	Abies faxoniana	0.7	3
254	Abies faxoniana	28.8	20				70	Abies faxoniana	1.7
3695	Abies faxoniana	29	15.5				71	Abies faxoniana	0.7
1206	Abies faxoniana	32	20				72	Abies faxoniana	1.9
3677	Abies faxoniana	32	22				73	Abies faxoniana	1.4
3680	Abies faxoniana	32	24				74	Abies faxoniana	1
3629	Abies faxoniana	33.5	20				75	Abies faxoniana	1.2
3875	Abies faxoniana	34.2	13				76	Abies faxoniana	0.4	3
1350	Abies faxoniana	35	17.5				77	Abies faxoniana	0.8	3
3565	Abies faxoniana	36.2	19				78	Abies faxoniana	1.2	3
3316	Abies faxoniana	36.8	20				79	Abies faxoniana	0.4	3
3884	Abies faxoniana	38.1	22				80	Abies faxoniana	0.8
3355	Abies faxoniana	41	18.5				81	Abies faxoniana	1.3
3797	Abies faxoniana	42.8	18				82	Abies faxoniana	1.1
187	Abies faxoniana	43	21				83	Abies faxoniana	1.9
2163	Abies faxoniana	43.5	24				84	Abies faxoniana	0.6
							85	Abies faxoniana	0.6
							86	Abies faxoniana	0.6
							87	Abies faxoniana	1
							88	Abies faxoniana	0.6
							89	Abies faxoniana	2
							90	Abies faxoniana	2
							91	Abies faxoniana	1.8
							92	Abies faxoniana	2.2
							93	Abies faxoniana	2.2
							94	Abies faxoniana	1.3
							95	Abies faxoniana	1.6
							96	Abies faxoniana	0.3
							97	Abies faxoniana	1
							98	Abies faxoniana	2
							99	Abies faxoniana	2
							100	Abies faxoniana	2.2
							101	Abies faxoniana	0.4
							102	Abies faxoniana	1.4
							103	Abies faxoniana	2.3
							104	Abies faxoniana	2.5
							105	Abies faxoniana	0.7
							106	Abies faxoniana	0.7
							107	Abies faxoniana	1
							108	Abies faxoniana	1
							109	Abies faxoniana	2.3
							110	Abies faxoniana	0.9
							111	Abies faxoniana	0.2
							112	Abies faxoniana	0.6
							114	Abies faxoniana	0.7
							115	Abies faxoniana	0.2
							116	Abies faxoniana	2.6
							117	Abies faxoniana	1.8
							118	Abies faxoniana	2.5
							119	Abies faxoniana	3
							120	Abies faxoniana	1.2
							121	Abies faxoniana	0.9
							122	Abies faxoniana	1.2
							124	Abies faxoniana	1.7
							125	Abies faxoniana	2.6
							126	Abies faxoniana	0.2
							127	Abies faxoniana	2.2
							128	Abies faxoniana	2.7
							129	Abies faxoniana	2.3
							129	Abies faxoniana	1.3
							130	Abies faxoniana	0.1
							131	Abies faxoniana	08
							132	Abies faxoniana	0.95
							133	Abies faxoniana	0.1
							134	Abies faxoniana	0.09
							135	Abies faxoniana	2.6
							136	Abies faxoniana	0.12
							137	Abies faxoniana	0.2
							138	Abies faxoniana	0.2
							139	Abies faxoniana	0.26
							140	Abies faxoniana	0.38
							141	Abies faxoniana	1
							142	Abies faxoniana	1.8
							143	Abies faxoniana	0.3
							144	Abies faxoniana	1.5
							145	Abies faxoniana	1.6
							146	Abies faxoniana	0.9
							147	Abies faxoniana	0.8
							148	Abies faxoniana	0.7
							149	Abies faxoniana	0.3

## Sheet: mild7
Number	S	DBH/cm	H/m	survival status			Number	S	H/m	survival status
						young plants	1	Abies faxoniana	0.6
3797	Abies faxoniana	42.8	18				2	Abies faxoniana	0.4
3355	Abies faxoniana	41	18.5	3			3	Abies faxoniana	1
3875	Abies faxoniana	34.2	13	3			4	Abies faxoniana	0.4
2922	Abies faxoniana	21.5	17				5	Abies faxoniana	0.3
3390	Abies faxoniana	8.2					6	Abies faxoniana	0.9
3973	Abies faxoniana	4.5	4.2				7	Abies faxoniana	0.4
3427	Abies faxoniana	26.5	19				8	Abies faxoniana	1.2
1316	Abies faxoniana	23.5	19.6				9	Abies faxoniana	0.5
3465	Abies faxoniana	5.2	4				10	Abies faxoniana	1.3
3859	Abies faxoniana						11	Abies faxoniana	2.1
3596	Abies faxoniana	5.1	4.2				12	Abies faxoniana	1.7	3
2431	Abies faxoniana	4.6	4				13	Abies faxoniana	0.6
2012	Abies faxoniana	4.7	3.2				14	Abies faxoniana	1.9
3445	Abies faxoniana	22.4	17				15	Abies faxoniana	0.6
3927	Abies faxoniana	5.0	9				16	Abies faxoniana	1.7	3
3680	Abies faxoniana	32	24				17	Abies faxoniana	1.5
3204	Abies faxoniana	9.0	7				18	Abies faxoniana	1
2262	Abies faxoniana	21.4	17				19	Abies faxoniana	0.6
1644	Abies faxoniana	6.3	7				20	Abies faxoniana	0.6	3
2086	Abies faxoniana	4.2		3			21	Abies faxoniana	1.4
3778	Abies faxoniana	6.5	7.4				22	Abies faxoniana	1.2
1206	Abies faxoniana	32	20				23	Abies faxoniana	2.3
2363	Abies faxoniana	21.8	19	3			24	Abies faxoniana	1.8
1840	Abies faxoniana	22.8	19.6				25	Abies faxoniana	0.4
3526	Abies faxoniana	28	21				26	Abies faxoniana	1.8
0477	Abies faxoniana	13.1	12	3			27	Abies faxoniana	1.6
3685	Abies faxoniana	24.1	20	3			28	Abies faxoniana	0.5
3860	Abies faxoniana	17	17	3			29	Abies faxoniana	0.6
4005	Abies faxoniana	27.8	16				30	Abies faxoniana	0.6
3913	Abies faxoniana	25	16.5				31	Abies faxoniana	0.4
1945	Abies faxoniana	25	16.5				32	Abies faxoniana	0.2
2601	Abies faxoniana	1.8	6				33	Abies faxoniana	1
2939	Abies faxoniana	20	20				34	Abies faxoniana	0.9
1777	Abies faxoniana	28	24				35	Abies faxoniana	1.6
1909	Abies faxoniana	5.0	4.5				36	Abies faxoniana	1.7
3349	Abies faxoniana	27.5	23				37	Abies faxoniana	1.2
2420	Abies faxoniana	26	20	3			38	Abies faxoniana	1.2
3884	Abies faxoniana	38.1	22				39	Abies faxoniana	1.8
3256	Abies faxoniana	26	13.5				40	Abies faxoniana	2.2
3525	Abies faxoniana	26.7	18	3			41	Abies faxoniana	1	3
3656	Abies faxoniana	10		3			42	Abies faxoniana	1	3
3045	Abies faxoniana	22	15	3			43	Abies faxoniana	0.4
3651	Abies faxoniana	12.5	10	3			44	Abies faxoniana	1.9
3316	Abies faxoniana	36.8	20				45	Abies faxoniana	0.6
2642	Abies faxoniana	24	23.5	3			46	Abies faxoniana	0.6
1753	Abies faxoniana	11.4	11	3			47	Abies faxoniana	0.6
2876	Abies faxoniana	5	2.2	3			48	Abies faxoniana	1.7
1350	Abies faxoniana	35	17.5				49	Abies faxoniana	1.6
3419	Abies faxoniana	5.3	7.2				50	Abies faxoniana	0.3
3570	Abies faxoniana	5.1	4	3			51	Abies faxoniana	1.7
3148	Abies faxoniana	7.5					52	Abies faxoniana	0.5
3480	Abies faxoniana	6.3					53	Abies faxoniana	1.2
3696	Abies faxoniana	5.0					54	Abies faxoniana	1.0
3621	Abies faxoniana	7.4	1.5				55	Abies faxoniana	1
3880	Abies faxoniana	19.9	18				56	Abies faxoniana	1
3891	Abies faxoniana	7.1	1				57	Abies faxoniana	1
3565	Abies faxoniana	36.2	19				58	Abies faxoniana	1
2009	Abies faxoniana	12.5	13				59	Abies faxoniana	0.4
1968	Abies faxoniana	19.5	18				60	Abies faxoniana	1.1
2447	Abies faxoniana	8.5		3			61	Abies faxoniana	0.9
3877	Abies faxoniana	8.0	7				62	Abies faxoniana	1.3
3809	Abies faxoniana	24.6	19.8				63	Abies faxoniana	1.4
3823	Abies faxoniana	10.4					64	Abies faxoniana	1.2
2118	Abies faxoniana	8					65	Abies faxoniana	0.4
3619	Abies faxoniana	5.8					66	Abies faxoniana	0.2
2263	Abies faxoniana	25.4	20				67	Abies faxoniana	0.5
2108	Abies faxoniana	6.4	6				68	Abies faxoniana	0.4
3670	Abies faxoniana	8.0					69	Abies faxoniana	0.7	3
3887	Abies faxoniana	14					70	Abies faxoniana	1.7
2428	Abies faxoniana	6.5		3			71	Abies faxoniana	0.7
2354	Abies faxoniana	5.0	3.8				72	Abies faxoniana	1.9
2528	Abies faxoniana	19.5		3			73	Abies faxoniana	1.4
1727	Abies faxoniana	6.8	5.6				74	Abies faxoniana	1
3313	Abies faxoniana	28.3	11				75	Abies faxoniana	1.2
1027	Abies faxoniana	3.9	3.5				76	Abies faxoniana	0.4
0098	Abies faxoniana	3.8	4				77	Abies faxoniana	0.8
1150	Abies faxoniana	4.0	3.8				78	Abies faxoniana	1.2
2927	Abies faxoniana	6.4	6				79	Abies faxoniana	0.4
595	Abies faxoniana	5.3	4.5				80	Abies faxoniana	0.8
1029	Abies faxoniana	20	15				81	Abies faxoniana	1.3
753	Abies faxoniana	22.7	19				82	Abies faxoniana	1.1
2996	Abies faxoniana	16.4	16	3			83	Abies faxoniana	1.9
3629	Abies faxoniana	33.5	20				84	Abies faxoniana	0.6	3
3597	Abies faxoniana	25	12	3			85	Abies faxoniana	0.6
2163	Abies faxoniana	43.5	24				86	Abies faxoniana	0.6	3
3677	Abies faxoniana	32	22				87	Abies faxoniana	1	3
3540	Abies faxoniana	8.9	5				88	Abies faxoniana	0.6
3622	Abies faxoniana	5.0	5				89	Abies faxoniana	2
3580	Abies faxoniana	16	17.5				90	Abies faxoniana	2
3650	Abies faxoniana	4.0	4				91	Abies faxoniana	1.8
3941	Abies faxoniana	18.5	17				92	Abies faxoniana	2.2
3502	Abies faxoniana	4	4				93	Abies faxoniana	2.2
1142	Abies faxoniana	6.4	4				94	Abies faxoniana	1.3
0254	Abies faxoniana	28.8	20				95	Abies faxoniana	1.6
3438	Abies faxoniana	4.9	1.5				96	Abies faxoniana	0.3
2305	Abies faxoniana	25.3	20				97	Abies faxoniana	1
3804	Abies faxoniana	3.3	3.2				98	Abies faxoniana	2
0336	Abies faxoniana	25.4	21				99	Abies faxoniana	2	3
1721	Abies faxoniana	20	20				100	Abies faxoniana	2.2
3981	Abies faxoniana	20.2	19.5				101	Abies faxoniana	0.4
3515	Abies faxoniana	7.4					102	Abies faxoniana	1.4
3695	Abies faxoniana	29	15.5	3			103	Abies faxoniana	2.3
0149	Abies faxoniana	12.3	11.5				104	Abies faxoniana	2.5
3893	Abies faxoniana	24	19				105	Abies faxoniana	0.7
1552	Abies faxoniana	5.3	5				106	Abies faxoniana	0.7
2701	Abies faxoniana	1.9	5				107	Abies faxoniana	1
0114	Abies faxoniana	9.3	6.5				108	Abies faxoniana	1
3459	Abies faxoniana	4.0		3			109	Abies faxoniana	2.3
0660	Abies faxoniana	13.5	5				110	Abies faxoniana	0.9
2844	Abies faxoniana	4.0					111	Abies faxoniana	0.2
1496	Abies faxoniana	4.8	4				112	Abies faxoniana	0.6	3
2741	Abies faxoniana	7.2					113	Abies faxoniana	0.6	3
2974	Abies faxoniana	17.8	16				114	Abies faxoniana	0.7
3092	Abies faxoniana	26.4	19.5				115	Abies faxoniana	0.2	3
2934	Abies faxoniana	7.6		3			116	Abies faxoniana	2.6
0187	Abies faxoniana	43	21				117	Abies faxoniana	1.8
							118	Abies faxoniana	2.5
							119	Abies faxoniana	3
							120	Abies faxoniana	1.2
							121	Abies faxoniana	0.9
							122	Abies faxoniana	1.2
							123	Abies faxoniana	0.9	3
							124	Abies faxoniana	1.7	3
							125	Abies faxoniana	2.6
							126	Abies faxoniana	0.2	3
							127	Abies faxoniana	2.2
							128	Abies faxoniana	2.7	3
							129	Abies faxoniana	2.3
							130	Abies faxoniana	0.1
							131	Abies faxoniana	08
							132	Abies faxoniana	0.95
							133	Abies faxoniana	0.1
							134	Abies faxoniana	0.09
							135	Abies faxoniana	2.6
							136	Abies faxoniana	0.12
							137	Abies faxoniana	0.2
							138	Abies faxoniana	0.2
							139	Abies faxoniana	0.26
							140	Abies faxoniana	0.38
							141	Abies faxoniana	1	3
							142	Abies faxoniana	1.8
							143	Abies faxoniana	0.3
							144	Abies faxoniana	1.5
							145	Abies faxoniana	1.6
							146	Abies faxoniana	0.9
							147	Abies faxoniana	0.8
							148	Abies faxoniana	0.7
							149	Abies faxoniana	0.3
							150	Abies faxoniana	1.1
							151	Abies faxoniana	0.9
							152	Abies faxoniana	0.8
							153	Abies faxoniana	0.6
							154	Abies faxoniana	0.8
							155	Abies faxoniana	1.6
							156	Abies faxoniana	0.7
							157	Abies faxoniana	0.2
							158	Abies faxoniana	0.2
							159	Abies faxoniana	0.09
							160	Abies faxoniana	0.3
							161	Abies faxoniana	0.2
							162	Abies faxoniana	0.08
							163	Abies faxoniana	0.23
							164	Abies faxoniana	0.8
							165	Abies faxoniana	1
							166	Abies faxoniana	1
							167	Abies faxoniana	1
							168	Abies faxoniana	0.3
							169	Abies faxoniana	1.1
							170	Abies faxoniana	0.1
							171	Abies faxoniana	1.2
							172	Abies faxoniana	2.3
							173	Abies faxoniana	0.4
							174	Abies faxoniana	0.6
							175	Abies faxoniana	0.3
							176	Abies faxoniana	0.4	3
							177	Abies faxoniana	0.3
							178	Abies faxoniana	1.8
							179	Abies faxoniana	1.2
							180	Abies faxoniana	2
							181	Abies faxoniana	0.2	3
							182	Abies faxoniana	1.8
							183	Abies faxoniana	0.2	3
							184	Abies faxoniana	1
							185	Abies faxoniana	1	3
							186	Abies faxoniana	1	3
							187	Abies faxoniana	1	3
							188	Abies faxoniana	1.2
							189	Abies faxoniana	1.3
							190	Abies faxoniana	1.2	3
							191	Abies faxoniana	0.1
							192	Abies faxoniana	0.3
							193	Abies faxoniana	1.4	3
							194	Abies faxoniana	0.1	3
							195	Abies faxoniana	0.6
							196	Abies faxoniana	0.1
							197	Abies faxoniana	0.3
							198	Abies faxoniana	0.3
							199	Abies faxoniana	1
							200	Abies faxoniana	0.1

## Sheet: Moderate1
Number	S	DBH/cm	H/m	survival status			Number	S	H/m	survival status
959	Abies faxoniana	21.5	12.5			young plants	1	Abies faxoniana
1273	Abies faxoniana	12	11.36				2	Abies faxoniana	2
663	Abies faxoniana	6.1	10.5	2			3	Abies faxoniana		3
1082	Abies faxoniana	4.5	3.6				4	Abies faxoniana		3
893	Abies faxoniana	12.1	11				5	Abies faxoniana	2.1
1315	Abies faxoniana	26.8	14.1				6	Abies faxoniana		3
529	Abies faxoniana	5.9	8.9				7	Abies faxoniana		3
240	Abies faxoniana	38.8	20.1				8	Abies faxoniana
970	Abies faxoniana	27.8	18.2				9	Abies faxoniana
209	Abies faxoniana	35.6	18.3				10	Abies faxoniana		3
917	Abies faxoniana	10.1	8.2				11	Abies faxoniana		3
1569	Abies faxoniana	15.5	11.2				12	Abies faxoniana		3
1480	Abies faxoniana	6.7	3.6				13	Abies faxoniana	0.2
1193	Abies faxoniana	11.1	7.6	2			14	Picea purpurea	2.3
503	Abies faxoniana	13.5	9.1				15	Picea purpurea	1
1559	Abies faxoniana	10.2	8.3	3			16	Picea purpurea	1
1171	Abies faxoniana	4.5	6.1	3			17	Picea purpurea	1
275	Abies faxoniana	4	6.3	2			18	Abies faxoniana
564	Abies faxoniana	4.1	5.6				19	Abies faxoniana
1406	Abies faxoniana	4.1	3.8				20	Abies faxoniana
852	Abies faxoniana	3.3	3.6				21	Abies faxoniana
1231	Abies faxoniana	7.6	8.1				22	Abies faxoniana
423	Abies faxoniana	9.4	7.6				23	Abies faxoniana		3
1388	Abies faxoniana	37.5	21.2				24	Abies faxoniana
643	Abies faxoniana	3.2	2.9				25	Abies faxoniana		3
1406	Abies faxoniana	10.5	9.2				26	Abies faxoniana		3
972	Abies faxoniana	5.1	3.8				27	Abies faxoniana	1.9
1058	Abies faxoniana	5.2	4.1				28	Abies faxoniana	2
1354	Abies faxoniana	16.7	12.1				29	Abies faxoniana		3
1426	Abies faxoniana	30.5	21.2				30	Abies faxoniana		3
1169	Abies faxoniana	12.4	11.6				31	Picea purpurea		3
1104	Abies faxoniana	13.6	12.1				32	Picea purpurea		3
1141	Abies faxoniana	13.4	11.6				33	Picea purpurea	1.4
408	Abies faxoniana	7.9	8.1				34	Picea purpurea	1.7
788	Abies faxoniana	35.2	21.6				35	Abies faxoniana	1.9
808	Abies faxoniana	35.3	21.6				36	Picea purpurea	1.7
1565	Abies faxoniana	32.5	20.9				37	Picea purpurea	2.2
1317	Abies faxoniana	4.3	5.6				38	Picea purpurea	1.7
1542	Abies faxoniana	64.5	22.5
1560	Abies faxoniana	4.5	4.1
1239	Abies faxoniana	27.7	16.7
1268	Abies faxoniana	6.3	5.1
1044	Abies faxoniana	36.5	19.1
1352	Abies faxoniana	18.2	3.8
1588	Abies faxoniana	3.69	5.1
1437	Abies faxoniana	32.9	18.9
1365	Abies faxoniana	7.2	4.8	3
191	Abies faxoniana	7.4	8.1
1348	Abies faxoniana	33.6	18.8
728	Abies faxoniana	32.3	19.2
1482	Abies faxoniana	41.9	21.8
128	Abies faxoniana	30.6	20.6
1334	Abies faxoniana	3.5	3.8	3
1448	Abies faxoniana	38.2	21.69
1041	Abies faxoniana	3.3	4.2
1238	Abies faxoniana	28.4	18.6
1138	Abies faxoniana	4.3	4.6
838	Abies faxoniana	5.6	6.1
1161	Abies faxoniana	38.5	21.1
1593	Abies faxoniana	7.4	6.9
1595	Abies faxoniana	20.8	16.1	3
1087	Abies faxoniana	8.1	9.2
875	Abies faxoniana	36.6	21.6
1015	Abies faxoniana	15.6	12.1
1419	Abies faxoniana	8.1	11.2
696	Abies faxoniana	19.2	14.1
95	Abies faxoniana	33.6	20.8
1523	Abies faxoniana	4.8	5.8
153	Abies faxoniana	16.4	11.4
177	Abies faxoniana	7.6	7.2	3
1386	Abies faxoniana	10.1	9.2
55	Abies faxoniana	10	9.1
1587	Abies faxoniana	28.9	16.6
1586	Abies faxoniana	12.6	7.1
1483	Abies faxoniana	33	20.1
1277	Abies faxoniana	4.8	5.1
1217	Abies faxoniana	27.1	17.2
1548	Abies faxoniana	37.9	21.5
14	Abies faxoniana	17.2	16.6
1424	Abies faxoniana	5.3	4.1
1381	Abies faxoniana	7.3
1236	Abies faxoniana	9.4	6.9
840	Abies faxoniana	6.9
676	Abies faxoniana	4.2	3.8
558	Abies faxoniana	4.8	4.2
1444	Abies faxoniana	8.9	7.8
1581	Abies faxoniana	5.5	5.1
635	Abies faxoniana	5.6	6.1
1307	Abies faxoniana	3.5	5.2
1347	Abies faxoniana	4.7	4.2	3
	Abies faxoniana	46.5	22.1
1430	Abies faxoniana	8.4	7.6
1222	Abies faxoniana	7.9	8.12
952	Abies faxoniana	38.5	21.6
765	Abies faxoniana	7.9	11.2
1428	Abies faxoniana	4.6	2.3
637	Abies faxoniana	8.1	11.2
1254	Abies faxoniana	12.9	10.8

## Sheet: Moderate2
Number	S	DBH/cm	H/m	survival status			Number	S	H/m	survival status
959	Abies faxoniana	21.5	12.5			young plants	1	Abies faxoniana		3
489	Abies faxoniana	35.2	20.8			young plants		Abies faxoniana
740	Abies faxoniana	4.5	6.7				2	Abies faxoniana	1.7
880	Abies faxoniana	6.8	7.2				3	Abies faxoniana	0.6
258	Abies faxoniana	31.6	19.6				4	Abies faxoniana	0.8
640	Abies faxoniana	8.9	8.6				5	Abies faxoniana	0.2
1599	Abies faxoniana	7.1	6.8				6	Abies faxoniana	0.2
576	Abies faxoniana	22.8	18.2				7	Abies faxoniana	0.4	3
1001	Abies faxoniana	36.4	19.8				8	Abies faxoniana	0.8
470	Abies faxoniana	29.6	17.8				9	Abies faxoniana	0.8	3
777	Abies faxoniana	31.4	18.6				10	Abies faxoniana	0.3
1452	Abies faxoniana	26.8	17.9				11	Abies faxoniana	0.3	3
526	Abies faxoniana	7.4	8.6				12	Abies faxoniana	0.3
1478	Abies faxoniana	12.3	14.7				13	Abies faxoniana	1
557	Abies faxoniana	3.4	5.1				14	Abies faxoniana	1
1497	Abies faxoniana	6.2	9.6				15	Abies faxoniana	0.8	3
167	Abies faxoniana	26.1	19.2				16	Abies faxoniana	0.7
3294	Abies faxoniana	25.2	18.9				17	Abies faxoniana	0.5
3265	Abies faxoniana	23.8	17.8				18	Abies faxoniana	0.5
3963	Abies faxoniana	35.6	20.1				19	Abies faxoniana	0.5
3370	Abies faxoniana	22.2	17.2				20	Abies faxoniana	0.9
3982	Abies faxoniana	30	18.6
3321	Abies faxoniana	8.5	8.1
3391	Abies faxoniana	9.4	10.2
812	Abies faxoniana	23.3	16.8
3888	Abies faxoniana	11.3	10.4
3953	Abies faxoniana	28.2	17.1
3507	Abies faxoniana	33	18.2
3711	Abies faxoniana	27.1	17.1
3288	Abies faxoniana	47.8	20.8
2855	Abies faxoniana	14.6	13.8
34.3	Abies faxoniana	18	16.2
3275	Abies faxoniana	31.2	18.8
3424	Abies faxoniana	20.4	17.1
3402	Abies faxoniana	36.6	19.1
3347	Abies faxoniana	5.5	3.6
3356	Abies faxoniana	22.6	17.2
3326	Abies faxoniana	29.1	19.2
3420	Abies faxoniana	17.1	17.8
3874	Abies faxoniana	33.3	19.1
3918	Abies faxoniana	38.9	18
3932	Abies faxoniana	6.8	5.8	3
3449	Abies faxoniana	34.8	19.6
134	Abies faxoniana	5.9	6.1	3
2841	Abies faxoniana	31.2	19.2
3208	Abies faxoniana	30.5	18.7
3405	Abies faxoniana	7.9	6.6
2534	Abies faxoniana	8.9	12.1
3236	Abies faxoniana	4.8	3.6
3423	Abies faxoniana	29.2	18.6
3805	Abies faxoniana	6.7	5.8
3425	Abies faxoniana	10.1	11.2
1726	Abies faxoniana	10.7	11.3
2902	Abies faxoniana	17.5	15.5
587	Abies faxoniana	10.3	10.1
273	Abies faxoniana	27.3	16.9
2225	Abies faxoniana	20.1	17.6
3028	Abies faxoniana	37.2	19.3
2138	Abies faxoniana	39.2	19.4
1910	Abies faxoniana	10.6	19.2
3026	Abies faxoniana	6.4	8.4	3
3962	Abies faxoniana	37.4	18.9
3666	Abies faxoniana	3.9	8.6
3158	Abies faxoniana	6.3	9.6
2979	Abies faxoniana	39	19
3768	Abies faxoniana	40.1	21
2384	Abies faxoniana	5.8	9
3594	Abies faxoniana	639	9
3249	Abies faxoniana	14.4	12
3111	Abies faxoniana	7.6	7
1900	Abies faxoniana	27.3	16.8
2451	Abies faxoniana	10.5	9.2
2248	Abies faxoniana	5.8	11.6
2041	Abies faxoniana	27	14.8
2389	Abies faxoniana	5.1	5.6	3
3730	Abies faxoniana	4.9	4.9	3
2184	Abies faxoniana	12.6	9.2	3
3701	Abies faxoniana	28.5	17.6
3866	Abies faxoniana	9.9	12.1
1342	Abies faxoniana	14.8	13.6
3624	Abies faxoniana	6.8	11.2

## Sheet: Moderate3
Number	S	DBH/cm	H/m	survival status			Number	S	H/m	survival status
2164	Abies faxoniana	18.1	10			young plants		Abies faxoniana
269	Abies faxoniana	25.1	16.4				1	Abies faxoniana	0.6
912	Abies faxoniana	16	11				2	Abies faxoniana	0.4
1257	Abies faxoniana	31.8	19.5				3	Abies faxoniana	0.5
1002	Abies faxoniana	34.4	19.5				4	Abies faxoniana	0.65
532	Abies faxoniana	4.9	3.4	3			5	Abies faxoniana	0.8	3
1241	Abies faxoniana	34	19.5				6	Abies faxoniana	1.7	3
1517	Abies faxoniana	7.5	6.5				7	Abies faxoniana	0.6
358	Abies faxoniana	45.7	23				8	Abies faxoniana	0.8
3222	Abies faxoniana	25.8	19.5				17	Abies faxoniana	0.2
1566	Abies faxoniana	14.5	12	3			18	Abies faxoniana	0.2
1300	Abies faxoniana	26.7	18.5				19	Abies faxoniana	0.4
3516	Abies faxoniana	23.5	10	3			20	Abies faxoniana	0.8
3444	Abies faxoniana	5.7		3			21	Abies faxoniana	0.8	3
3283	Abies faxoniana	14.7	15				22	Abies faxoniana	0.3
3369	Abies faxoniana	9.9	6				23	Abies faxoniana	0.3
550	Abies faxoniana	22.7	18.4				24	Abies faxoniana	0.3
3639	Abies faxoniana	7.1	6				25	Abies faxoniana	1
3224	Abies faxoniana	29.8	22				26	Abies faxoniana	1
1083	Abies faxoniana	26.7	19				27	Abies faxoniana	0.8
3243	Abies faxoniana	30.2	19.5				28	Abies faxoniana	0.7
2923	Abies faxoniana	23	15				29	Abies faxoniana	0.5	3
2456	Abies faxoniana	7	3.3	3			30	Abies faxoniana	0.5
2963	Abies faxoniana	8.8	3.3	3			31	Abies faxoniana	0.5
倒木1	Abies faxoniana	33.2					32	Abies faxoniana	1.3
倒木2	Abies faxoniana	21					34	Abies faxoniana	1.1
倒木3	Abies faxoniana	30					35	Abies faxoniana	1.5	3
307	Abies faxoniana	28.7	21				36	Abies faxoniana	0.8
1387	Abies faxoniana	24.2	19.5				37	Abies faxoniana	1.1
3516	Abies faxoniana	17.2	8	3			38	Abies faxoniana	1.1	3
1413	Abies faxoniana	10	7.5				40	Abies faxoniana	0.8
1562	Abies faxoniana	21	13				41	Abies faxoniana	0.8
995	Abies faxoniana	4.3	3.2				42	Abies faxoniana	0.8
1787	Abies faxoniana	23.3	15				43	Abies faxoniana	0.8	3
1414	Abies faxoniana	18.8	14				44	Abies faxoniana	0.2
1353	Abies faxoniana	60.3	23				45	Abies faxoniana	0.2
1089	Abies faxoniana	10	6.5	3			46	Abies faxoniana	0.2
560	Abies faxoniana	23.3	16				47	Abies faxoniana	0.2	3
1019	Abies faxoniana	18.9	14.5				48	Abies faxoniana	0.6
976	Abies faxoniana	18.4	16.4				49	Abies faxoniana	0.6	3
956	Abies faxoniana	29.5	19.5				50	Abies faxoniana	1.3
1159	Abies faxoniana	37.5	23				51	Abies faxoniana	2.1
922	Abies faxoniana	10.3	10				52	Abies faxoniana	0.6
1021	Abies faxoniana	27.7					53	Abies faxoniana	0.7
2689	Abies faxoniana	14.7	12				54	Abies faxoniana	0.6
699	Abies faxoniana	40.4	19.9				55	Abies faxoniana	1.9
700	Abies faxoniana	22					56	Abies faxoniana	0.2
1168	Abies faxoniana	33.8	16.8
1251	Abies faxoniana	21	15
1184	Abies faxoniana	41	19
33	Abies faxoniana		1.9
34	Abies faxoniana		1.1
432	Abies faxoniana	25	15
1450	Abies faxoniana	28.5	17.9
977	Abies faxoniana	32.2	19.5
56	Abies faxoniana		2.1
1103	Abies faxoniana	8.2	6
859	Abies faxoniana	21	12
1242	Abies faxoniana	13.5	12
1196	Abies faxoniana	29	15
倒木1	Abies faxoniana	28.9
1284	Abies faxoniana	7.5	3.3
1271	Abies faxoniana	29.6	8.5
1579	Abies faxoniana	12		3
920	Abies faxoniana	30.5	17.5
1364	Abies faxoniana	7.7	6.6

[truncated: 11 more sheets: Moderate4, Moderate5, Moderate6, Moderate7, Severe1, Severe2, Severe3, Severe4, Severe5, Severe6, Severe7]
